# Supplementary material for: Innate Orientating Behavior of a Multi-Legged Robot Driven by the Neural Circuits of C. elegans
Source: Biomimetics (Basel). 2024 May 23;9(6):314. doi: 10.3390/biomimetics9060314 (PMC11201571; doi:10.3390/biomimetics9060314)
Supplement: Supplementary file 1 [file biomimetics-09-00314-s001.zip]

Archive with 12 entries (9 files):
- Pictures/
- Pictures/Figure S1.jpg
- Pictures/Figure S2.gif
- Tables/
- Tables/Table S1.pdf
- Tables/Table S2.pdf
- Videos/
- Videos/Video S1.gif
- Videos/Video S2.mp4
- Videos/Video S3.mp4
- Videos/Video S4
- Videos/Video S5
